# Supplementary material for: On the incompatibility of lithium–O2 battery technology with CO2
Source: Chem Sci. 2017 Jun 20;8(9):6117–22. doi: 10.1039/c7sc01230f (PMC5625616; doi:10.1039/c7sc01230f)
Supplement: Supplementary file 2 [file SC-009-C7SC01230F-s002.cif]

# Electronic Supplementary Material (ESI) for Chemical Science.
# This journal is © The Royal Society of Chemistry 2017

####################################################################### 
# 
# This file contains crystal structure data downloaded from the 
# Cambridge Structural Database (CSD) hosted by the Cambridge 
# Crystallographic Data Centre (CCDC).
# 
# Full information about CCDC data access policies and citation 
# guidelines are available at http://www.ccdc.cam.ac.uk/access/V1 
# 
# Audit and citation data items may have been added by the CCDC. 
# Please retain this information to preserve the provenance of 
# this file and to allow appropriate attribution of the data. 
# 
#######################################################################

data_K222_5t_5H
_database_code_depnum_ccdc_archive 'CCDC 1512972'
_audit_update_record             
;
2016-10-28 deposited with the CCDC.
2017-06-20 downloaded from the CCDC.
;
_audit_creation_date             2016-10-28
_audit_creation_method           
;
Olex2 1.2
(compiled 2016.02.19 svn.r3266 for OlexSys, GUI svn.r5155)
;
_chemical_name_systematic        '[K(Kryptofix-2,2,2)][mBDCA-5t-5H]'
_chemical_name_common            ?
_chemical_melting_point          ?
_chemical_formula_moiety         ?
_chemical_formula_sum            'C66 H101 K N10 O12'
_chemical_formula_weight         1265.66

loop_
_atom_type_symbol
_atom_type_description
_atom_type_scat_dispersion_real
_atom_type_scat_dispersion_imag
_atom_type_scat_source
C C 0.0033 0.0016 'International Tables Vol C Tables 4.2.6.8 and 6.1.1.4'
H H 0.0000 0.0000 'International Tables Vol C Tables 4.2.6.8 and 6.1.1.4'
K K 0.2009 0.2494 'International Tables Vol C Tables 4.2.6.8 and 6.1.1.4'
N N 0.0061 0.0033 'International Tables Vol C Tables 4.2.6.8 and 6.1.1.4'
O O 0.0106 0.0060 'International Tables Vol C Tables 4.2.6.8 and 6.1.1.4'

_shelx_space_group_comment       
;
The symmetry employed for this shelxl refinement is uniquely defined
by the following loop, which should always be used as a source of
symmetry information in preference to the above space-group names.
They are only intended as comments.
;
_space_group_crystal_system      monoclinic
_space_group_IT_number           15
_space_group_name_H-M_alt        'C 1 2/c 1'
_space_group_name_Hall           '-C 2yc'
loop_
_space_group_symop_operation_xyz
'x, y, z'
'-x, y, -z+1/2'
'x+1/2, y+1/2, z'
'-x+1/2, y+1/2, -z+1/2'
'-x, -y, -z'
'x, -y, z-1/2'
'-x+1/2, -y+1/2, -z'
'x+1/2, -y+1/2, z-1/2'

_cell_length_a                   37.565(3)
_cell_length_b                   20.3058(16)
_cell_length_c                   22.5109(18)
_cell_angle_alpha                90
_cell_angle_beta                 118.616(2)
_cell_angle_gamma                90
_cell_volume                     15074(2)
_cell_formula_units_Z            8
_cell_measurement_reflns_used    9568
_cell_measurement_temperature    100(2)
_cell_measurement_theta_max      30.27
_cell_measurement_theta_min      2.26
_shelx_estimated_absorpt_T_max   0.7461
_shelx_estimated_absorpt_T_min   0.6646
_exptl_absorpt_coefficient_mu    0.130
_exptl_absorpt_correction_T_max  0.7461
_exptl_absorpt_correction_T_min  0.6646
_exptl_absorpt_correction_type   multi-scan
_exptl_absorpt_process_details   
;
SADABS-2008/1 (Bruker,2008) was used for absorption correction.
wR2(int) was 0.1234 before and 0.0550 after correction.
The Ratio of minimum to maximum transmission is 0.8908.
The \l/2 correction factor is 0.0015.
;
_exptl_absorpt_special_details   ?
_exptl_crystal_colour            colorless
_exptl_crystal_density_diffrn    1.115
_exptl_crystal_density_meas      .
_exptl_crystal_density_method    ?
_exptl_crystal_description       block
_exptl_crystal_F_000             5456
_exptl_crystal_size_max          0.310
_exptl_crystal_size_mid          0.170
_exptl_crystal_size_min          0.090
_exptl_transmission_factor_max   ?
_exptl_transmission_factor_min   ?
_diffrn_reflns_av_R_equivalents  0.0802
_diffrn_reflns_av_unetI/netI     0.0452
_diffrn_reflns_Laue_measured_fraction_full 1.000
_diffrn_reflns_Laue_measured_fraction_max 0.990
_diffrn_reflns_limit_h_max       52
_diffrn_reflns_limit_h_min       -52
_diffrn_reflns_limit_k_max       28
_diffrn_reflns_limit_k_min       -29
_diffrn_reflns_limit_l_max       32
_diffrn_reflns_limit_l_min       -32
_diffrn_reflns_number            247025
_diffrn_reflns_point_group_measured_fraction_full 1.000
_diffrn_reflns_point_group_measured_fraction_max 0.990
_diffrn_reflns_theta_full        25.242
_diffrn_reflns_theta_max         30.565
_diffrn_reflns_theta_min         1.235
_diffrn_ambient_temperature      100.15
_diffrn_detector_area_resol_mean ?
_diffrn_measured_fraction_theta_full 1.000
_diffrn_measured_fraction_theta_max 0.990
_diffrn_measurement_device_type  'Bruker APEX-II CCD'
_diffrn_measurement_method       '\f and \w scans'
_diffrn_radiation_monochromator  graphite
_diffrn_radiation_type           MoK\a
_diffrn_radiation_wavelength     0.71073
_diffrn_source                   ?
_diffrn_standards_number         0
_reflns_Friedel_coverage         0.000
_reflns_Friedel_fraction_full    .
_reflns_Friedel_fraction_max     .
_reflns_number_gt                14719
_reflns_number_total             22903
_reflns_special_details          
;
 Reflections were merged by SHELXL according to the crystal
 class for the calculation of statistics and refinement.
 
 _reflns_Friedel_fraction is defined as the number of unique
 Friedel pairs measured divided by the number that would be
 possible theoretically, ignoring centric projections and
 systematic absences.
;
_reflns_threshold_expression     'I > 2\s(I)'
_computing_cell_refinement       'SAINT v7.68A (Bruker, 2009)'
_computing_data_collection       ?
_computing_data_reduction        'SAINT v7.68A (Bruker, 2009)'
_computing_molecular_graphics    'Olex2 (Dolomanov et al., 2009)'
_computing_publication_material  'Olex2 (Dolomanov et al., 2009)'
_computing_structure_refinement  'ShelXL (Sheldrick, 2015)'
_computing_structure_solution    ?
_refine_diff_density_max         0.447
_refine_diff_density_min         -0.423
_refine_diff_density_rms         0.053
_refine_ls_extinction_coef       .
_refine_ls_extinction_expression Fc^*^=kFc[1+0.001xFc^2^\l^3^/sin(2\q)]^-1/4^
_refine_ls_extinction_method     'SHELXL-2016/6 (Sheldrick 2016)'
_refine_ls_goodness_of_fit_ref   1.103
_refine_ls_hydrogen_treatment    constr
_refine_ls_matrix_type           full
_refine_ls_number_parameters     812
_refine_ls_number_reflns         22903
_refine_ls_number_restraints     0
_refine_ls_R_factor_all          0.0924
_refine_ls_R_factor_gt           0.0552
_refine_ls_restrained_S_all      1.103
_refine_ls_shift/su_max          0.001
_refine_ls_shift/su_mean         0.000
_refine_ls_structure_factor_coef Fsqd
_refine_ls_weighting_details     
'w=1/[\s^2^(Fo^2^)+(0.0765P)^2^+2.6527P] where P=(Fo^2^+2Fc^2^)/3'
_refine_ls_weighting_scheme      calc
_refine_ls_wR_factor_gt          0.1441
_refine_ls_wR_factor_ref         0.1568
_refine_special_details          ', SQUEEZE'
_olex2_refinement_description    
;
1. Fixed Uiso
 At 1.2 times of:
  All C(H) groups, All C(H,H) groups, All N(H) groups
 At 1.5 times of:
  All C(H,H,H) groups
2.a Secondary CH2 refined with riding coordinates:
 C112(H11A,H11B), C212(H21A,H21B), C311(H31A,H31B), C211(H21C,H21D), C111(H11C,
 H11D), C312(H31C,H31D), C201(H20A,H20B), C202(H20C,H20D), C102(H10A,H10B),
 C101(H10C,H10D), C302(H30A,H30B), C301(H30C,H30D), C8K(H8KA,H8KB), C18K(H18A,
 H18B), C17K(H17A,H17B), C9K(H9KA,H9KB), C12K(H12A,H12B), C15K(H15A,H15B),
 C16K(H16A,H16B), C1K(H1KA,H1KB), C7K(H7KA,H7KB), C2K(H2KA,H2KB), C10K(H10E,
 H10F), C5K(H5KA,H5KB), C13K(H13A,H13B), C6K(H6KA,H6KB), C11K(H11N,H11O),
 C14K(H14A,H14B), C3K(H3KA,H3KB), C4K(H4KA,H4KB)
2.b Aromatic/amide H refined with riding coordinates:
 N101(H101), N102(H102), N202(H202), N201(H201), N301(H301), C109(H109),
 C107(H107), C105(H105), C307(H307), C209(H209), C309(H309), C207(H207),
 C205(H205), C305(H305)
2.c Idealised Me refined as rotating group:
 C315(H31E,H31F,H31G), C115(H11E,H11F,H11G), C314(H31H,H31I,H31J), C316(H31K,
 H31L,H31M), C116(H11H,H11I,H11J), C114(H11K,H11L,H11M), C216(H21E,H21F,H21G),
 C214(H21H,H21I,H21J), C215(H21K,H21L,H21M)
;
_atom_sites_solution_hydrogens   geom
_atom_sites_solution_primary     ?
_atom_sites_solution_secondary   ?
loop_
_atom_site_label
_atom_site_type_symbol
_atom_site_fract_x
_atom_site_fract_y
_atom_site_fract_z
_atom_site_U_iso_or_equiv
_atom_site_adp_type
_atom_site_occupancy
_atom_site_site_symmetry_order
_atom_site_calc_flag
_atom_site_refinement_flags_posn
_atom_site_refinement_flags_adp
_atom_site_refinement_flags_occupancy
_atom_site_disorder_assembly
_atom_site_disorder_group
K1 K 0.49916(2) 0.16895(2) 0.40606(2) 0.03059(9) Uani 1 1 d . . . . .
O302 O 0.23782(3) 0.17175(5) 0.21151(5) 0.0232(2) Uani 1 1 d . . . . .
O102 O 0.34290(3) 0.08185(5) 0.14751(5) 0.0266(2) Uani 1 1 d . . . . .
O101 O 0.24170(3) 0.03187(5) 0.29557(5) 0.0252(2) Uani 1 1 d . . . . .
O202 O 0.12293(3) 0.05902(6) 0.02359(5) 0.0286(2) Uani 1 1 d . . . . .
O3K O 0.42267(3) 0.22737(6) 0.33372(6) 0.0350(3) Uani 1 1 d . . . . .
O201 O 0.14060(4) 0.14535(7) 0.34448(6) 0.0393(3) Uani 1 1 d . . . . .
O6K O 0.54914(4) 0.21524(6) 0.53839(7) 0.0398(3) Uani 1 1 d . . . . .
O301 O 0.36699(4) 0.12705(7) 0.51503(6) 0.0437(3) Uani 1 1 d . . . . .
O4K O 0.49011(4) 0.29471(6) 0.34182(7) 0.0440(3) Uani 1 1 d . . . . .
O5K O 0.48779(4) 0.12408(8) 0.51717(6) 0.0477(3) Uani 1 1 d . . . . .
O1K O 0.48643(4) 0.04578(7) 0.33741(8) 0.0500(4) Uani 1 1 d . . . . .
O2K O 0.56072(4) 0.11263(8) 0.38384(8) 0.0536(4) Uani 1 1 d . . . . .
N2 N 0.23228(3) 0.20690(6) 0.06993(6) 0.0189(2) Uani 1 1 d . . . . .
N101 N 0.24006(4) -0.07820(6) 0.30860(6) 0.0225(3) Uani 1 1 d . . . . .
H101 H 0.247434 -0.117253 0.301429 0.027 Uiso 1 1 calc R . . . .
N302 N 0.23968(4) 0.28491(6) 0.19653(6) 0.0216(2) Uani 1 1 d . . . . .
N102 N 0.30284(4) 0.14090(6) 0.17734(6) 0.0209(2) Uani 1 1 d . . . . .
H102 H 0.290154 0.141949 0.201585 0.025 Uiso 1 1 calc R . . . .
N202 N 0.18403(4) 0.10062(6) 0.09912(6) 0.0224(3) Uani 1 1 d . . . . .
H202 H 0.199605 0.115106 0.140498 0.027 Uiso 1 1 calc R . . . .
N201 N 0.19840(4) 0.10963(6) 0.34760(7) 0.0276(3) Uani 1 1 d . . . . .
H201 H 0.210727 0.098275 0.324332 0.033 Uiso 1 1 calc R . . . .
N1 N 0.25520(5) 0.00424(6) 0.44082(7) 0.0294(3) Uani 1 1 d . . . . .
N301 N 0.32125(5) 0.06561(7) 0.42861(7) 0.0328(3) Uani 1 1 d . . . . .
H301 H 0.305444 0.062688 0.384588 0.039 Uiso 1 1 calc R . . . .
N1K N 0.42573(5) 0.08966(8) 0.37711(7) 0.0411(4) Uani 1 1 d . . . . .
N2K N 0.57284(5) 0.24874(9) 0.43491(9) 0.0445(4) Uani 1 1 d . . . . .
C104 C 0.27480(4) -0.03292(7) 0.24970(7) 0.0196(3) Uani 1 1 d . . . . .
C108 C 0.30748(4) 0.02298(7) 0.19479(7) 0.0199(3) Uani 1 1 d . . . . .
C208 C 0.12998(5) 0.09133(7) 0.13005(8) 0.0231(3) Uani 1 1 d . . . . .
C112 C 0.27161(4) 0.20280(7) 0.07201(7) 0.0209(3) Uani 1 1 d . . . . .
H11A H 0.275236 0.241545 0.048750 0.025 Uiso 1 1 calc R . . . .
H11B H 0.272492 0.162795 0.047621 0.025 Uiso 1 1 calc R . . . .
C212 C 0.20075(4) 0.16354(7) 0.02193(7) 0.0206(3) Uani 1 1 d . . . . .
H21A H 0.204998 0.157105 -0.017821 0.025 Uiso 1 1 calc R . . . .
H21B H 0.174058 0.185044 0.006013 0.025 Uiso 1 1 calc R . . . .
C310 C 0.25163(4) 0.23001(7) 0.23078(7) 0.0200(3) Uani 1 1 d . . . . .
C311 C 0.20538(4) 0.28022(7) 0.12834(7) 0.0220(3) Uani 1 1 d . . . . .
H31A H 0.188418 0.320209 0.118643 0.026 Uiso 1 1 calc R . . . .
H31B H 0.188522 0.241771 0.125883 0.026 Uiso 1 1 calc R . . . .
C109 C 0.28479(4) 0.02524(7) 0.22842(7) 0.0198(3) Uani 1 1 d . . . . .
H109 H 0.276077 0.066391 0.236936 0.024 Uiso 1 1 calc R . . . .
C107 C 0.31967(4) -0.03762(7) 0.18154(7) 0.0218(3) Uani 1 1 d . . . . .
H107 H 0.335437 -0.038637 0.158840 0.026 Uiso 1 1 calc R . . . .
C103 C 0.25074(4) -0.02441(7) 0.28651(7) 0.0210(3) Uani 1 1 d . . . . .
C105 C 0.28684(4) -0.09320(7) 0.23561(7) 0.0216(3) Uani 1 1 d . . . . .
H105 H 0.279699 -0.132756 0.249878 0.026 Uiso 1 1 calc R . . . .
C110 C 0.31923(4) 0.08410(7) 0.17108(7) 0.0206(3) Uani 1 1 d . . . . .
C106 C 0.30932(4) -0.09656(7) 0.20072(7) 0.0224(3) Uani 1 1 d . . . . .
C307 C 0.30569(4) 0.29452(7) 0.33071(7) 0.0234(3) Uani 1 1 d . . . . .
H307 H 0.299216 0.332489 0.302781 0.028 Uiso 1 1 calc R . . . .
C211 C 0.20000(4) 0.09651(7) 0.05169(7) 0.0219(3) Uani 1 1 d . . . . .
H21C H 0.183025 0.065915 0.014582 0.026 Uiso 1 1 calc R . . . .
H21D H 0.227866 0.078422 0.075253 0.026 Uiso 1 1 calc R . . . .
C111 C 0.30595(4) 0.20039(7) 0.14440(7) 0.0220(3) Uani 1 1 d . . . . .
H11C H 0.332329 0.201143 0.144515 0.026 Uiso 1 1 calc R . . . .
H11D H 0.304573 0.239485 0.169510 0.026 Uiso 1 1 calc R . . . .
C210 C 0.14565(4) 0.08243(7) 0.08011(7) 0.0226(3) Uani 1 1 d . . . . .
C306 C 0.33508(5) 0.29918(8) 0.39874(8) 0.0252(3) Uani 1 1 d . . . . .
C308 C 0.28564(4) 0.23546(7) 0.30280(7) 0.0216(3) Uani 1 1 d . . . . .
C113 C 0.32081(5) -0.16348(8) 0.18429(8) 0.0279(3) Uani 1 1 d . . . . .
C209 C 0.15434(5) 0.10466(7) 0.19894(8) 0.0238(3) Uani 1 1 d . . . . .
H209 H 0.182886 0.108839 0.217568 0.029 Uiso 1 1 calc R . . . .
C309 C 0.29579(5) 0.17952(7) 0.34314(7) 0.0243(3) Uani 1 1 d . . . . .
H309 H 0.282232 0.139106 0.324681 0.029 Uiso 1 1 calc R . . . .
C204 C 0.13607(5) 0.11173(7) 0.23996(8) 0.0260(3) Uani 1 1 d . . . . .
C304 C 0.32583(5) 0.18252(8) 0.41069(8) 0.0266(3) Uani 1 1 d . . . . .
C312 C 0.21906(5) 0.27305(7) 0.07491(7) 0.0224(3) Uani 1 1 d . . . . .
H31C H 0.196347 0.285690 0.030356 0.027 Uiso 1 1 calc R . . . .
H31D H 0.241657 0.304081 0.085565 0.027 Uiso 1 1 calc R . . . .
C203 C 0.15863(5) 0.12397(7) 0.31481(8) 0.0280(3) Uani 1 1 d . . . . .
C201 C 0.22626(6) 0.04411(8) 0.45184(8) 0.0323(4) Uani 1 1 d . . . . .
H20A H 0.235867 0.048092 0.501032 0.039 Uiso 1 1 calc R . . . .
H20B H 0.199596 0.021719 0.431137 0.039 Uiso 1 1 calc R . . . .
C313 C 0.35381(5) 0.36630(8) 0.42807(8) 0.0297(3) Uani 1 1 d . . . . .
C207 C 0.08831(5) 0.08501(7) 0.10369(8) 0.0265(3) Uani 1 1 d . . . . .
H207 H 0.072301 0.073921 0.057267 0.032 Uiso 1 1 calc R . . . .
C202 C 0.22140(6) 0.11264(8) 0.42126(8) 0.0303(3) Uani 1 1 d . . . . .
H20C H 0.207172 0.141529 0.438533 0.036 Uiso 1 1 calc R . . . .
H20D H 0.248483 0.131803 0.435090 0.036 Uiso 1 1 calc R . . . .
C205 C 0.09385(5) 0.10763(8) 0.21136(9) 0.0301(3) Uani 1 1 d . . . . .
H205 H 0.081735 0.114087 0.239521 0.036 Uiso 1 1 calc R . . . .
C305 C 0.34480(5) 0.24246(8) 0.43789(8) 0.0280(3) Uani 1 1 d . . . . .
H305 H 0.364805 0.244511 0.484191 0.034 Uiso 1 1 calc R . . . .
C206 C 0.06909(5) 0.09440(8) 0.14304(9) 0.0296(3) Uani 1 1 d . . . . .
C102 C 0.21647(5) -0.07336(8) 0.34428(8) 0.0274(3) Uani 1 1 d . . . . .
H10A H 0.200315 -0.114123 0.336101 0.033 Uiso 1 1 calc R . . . .
H10B H 0.197258 -0.036129 0.325186 0.033 Uiso 1 1 calc R . . . .
C303 C 0.33957(5) 0.12321(9) 0.45598(8) 0.0311(3) Uani 1 1 d . . . . .
C101 C 0.24215(6) -0.06326(8) 0.42063(8) 0.0340(4) Uani 1 1 d . . . . .
H10C H 0.226286 -0.077893 0.442870 0.041 Uiso 1 1 calc R . . . .
H10D H 0.266469 -0.091690 0.437346 0.041 Uiso 1 1 calc R . . . .
C213 C 0.02300(5) 0.08708(9) 0.11159(10) 0.0382(4) Uani 1 1 d . . . . .
C302 C 0.32732(6) 0.00810(9) 0.47112(9) 0.0385(4) Uani 1 1 d . . . . .
H30A H 0.355132 0.008667 0.509914 0.046 Uiso 1 1 calc R . . . .
H30B H 0.324143 -0.032516 0.444708 0.046 Uiso 1 1 calc R . . . .
C315 C 0.32067(6) 0.41117(9) 0.42631(10) 0.0412(4) Uani 1 1 d . . . . .
H31E H 0.299924 0.418388 0.379244 0.062 Uiso 1 1 calc GR . . . .
H31F H 0.332562 0.453522 0.447324 0.062 Uiso 1 1 calc GR . . . .
H31G H 0.308261 0.390396 0.451231 0.062 Uiso 1 1 calc GR . . . .
C301 C 0.29659(6) 0.00842(9) 0.49684(8) 0.0367(4) Uani 1 1 d . . . . .
H30C H 0.301829 -0.029377 0.527730 0.044 Uiso 1 1 calc R . . . .
H30D H 0.299659 0.049362 0.522744 0.044 Uiso 1 1 calc R . . . .
C8K C 0.38942(5) 0.18314(10) 0.29988(9) 0.0381(4) Uani 1 1 d . . . . .
H8KA H 0.391408 0.160819 0.262476 0.046 Uiso 1 1 calc R . . . .
H8KB H 0.363570 0.207905 0.280385 0.046 Uiso 1 1 calc R . . . .
C18K C 0.58924(6) 0.27688(10) 0.50334(10) 0.0449(5) Uani 1 1 d . . . . .
H18A H 0.573043 0.316277 0.500788 0.054 Uiso 1 1 calc R . . . .
H18B H 0.617349 0.291767 0.518146 0.054 Uiso 1 1 calc R . . . .
C115 C 0.28250(6) -0.19938(10) 0.13339(11) 0.0494(5) Uani 1 1 d . . . . .
H11E H 0.268734 -0.173190 0.091888 0.074 Uiso 1 1 calc GR . . . .
H11F H 0.264332 -0.205570 0.152862 0.074 Uiso 1 1 calc GR . . . .
H11G H 0.289876 -0.242410 0.122787 0.074 Uiso 1 1 calc GR . . . .
C17K C 0.58972(5) 0.23188(11) 0.55594(11) 0.0464(5) Uani 1 1 d . . . . .
H17A H 0.605207 0.191503 0.558682 0.056 Uiso 1 1 calc R . . . .
H17B H 0.603001 0.253823 0.600666 0.056 Uiso 1 1 calc R . . . .
C9K C 0.41860(6) 0.28209(10) 0.29197(10) 0.0439(5) Uani 1 1 d . . . . .
H9KA H 0.392916 0.305489 0.279957 0.053 Uiso 1 1 calc R . . . .
H9KB H 0.417903 0.266901 0.249635 0.053 Uiso 1 1 calc R . . . .
C12K C 0.56170(7) 0.30126(13) 0.38448(14) 0.0597(6) Uani 1 1 d . . . . .
H12A H 0.557742 0.281675 0.341464 0.072 Uiso 1 1 calc R . . . .
H12B H 0.584570 0.332690 0.399965 0.072 Uiso 1 1 calc R . . . .
C15K C 0.50404(6) 0.16917(12) 0.57241(10) 0.0494(5) Uani 1 1 d . . . . .
H15A H 0.501877 0.150385 0.611143 0.059 Uiso 1 1 calc R . . . .
H15B H 0.488500 0.210870 0.558971 0.059 Uiso 1 1 calc R . . . .
C314 C 0.38691(6) 0.36118(10) 0.50204(10) 0.0446(5) Uani 1 1 d . . . . .
H31H H 0.375035 0.344909 0.529660 0.067 Uiso 1 1 calc GR . . . .
H31I H 0.398868 0.404726 0.518320 0.067 Uiso 1 1 calc GR . . . .
H31J H 0.408004 0.330621 0.505461 0.067 Uiso 1 1 calc GR . . . .
C316 C 0.37221(7) 0.39635(10) 0.38708(11) 0.0488(5) Uani 1 1 d . . . . .
H31K H 0.392487 0.366164 0.386808 0.073 Uiso 1 1 calc GR . . . .
H31L H 0.385186 0.438327 0.407475 0.073 Uiso 1 1 calc GR . . . .
H31M H 0.350823 0.403933 0.340546 0.073 Uiso 1 1 calc GR . . . .
C16K C 0.54712(6) 0.18210(11) 0.59237(10) 0.0467(5) Uani 1 1 d . . . . .
H16A H 0.559553 0.209662 0.633686 0.056 Uiso 1 1 calc R . . . .
H16B H 0.562230 0.140049 0.602271 0.056 Uiso 1 1 calc R . . . .
C1K C 0.42018(7) 0.03803(10) 0.32794(11) 0.0504(5) Uani 1 1 d . . . . .
H1KA H 0.409067 0.058172 0.282469 0.061 Uiso 1 1 calc R . . . .
H1KB H 0.399977 0.005959 0.326655 0.061 Uiso 1 1 calc R . . . .
C7K C 0.39012(5) 0.13309(11) 0.34924(9) 0.0436(5) Uani 1 1 d . . . . .
H7KA H 0.389176 0.156371 0.387097 0.052 Uiso 1 1 calc R . . . .
H7KB H 0.365396 0.105644 0.326497 0.052 Uiso 1 1 calc R . . . .
C116 C 0.34932(8) -0.15778(10) 0.15406(14) 0.0596(7) Uani 1 1 d . . . . .
H11H H 0.357454 -0.201906 0.147560 0.089 Uiso 1 1 calc GR . . . .
H11I H 0.373435 -0.132626 0.184838 0.089 Uiso 1 1 calc GR . . . .
H11J H 0.335406 -0.135145 0.110338 0.089 Uiso 1 1 calc GR . . . .
C114 C 0.34163(7) -0.20499(10) 0.24897(10) 0.0481(5) Uani 1 1 d . . . . .
H11K H 0.322265 -0.214491 0.265395 0.072 Uiso 1 1 calc GR . . . .
H11L H 0.364751 -0.180595 0.283682 0.072 Uiso 1 1 calc GR . . . .
H11M H 0.351166 -0.246423 0.239179 0.072 Uiso 1 1 calc GR . . . .
C2K C 0.45856(8) 0.00181(11) 0.34325(12) 0.0593(6) Uani 1 1 d . . . . .
H2KA H 0.470895 -0.016424 0.389676 0.071 Uiso 1 1 calc R . . . .
H2KB H 0.452282 -0.035284 0.311210 0.071 Uiso 1 1 calc R . . . .
C10K C 0.45367(7) 0.32759(10) 0.32897(11) 0.0470(5) Uani 1 1 d . . . . .
H10E H 0.450129 0.367526 0.301457 0.056 Uiso 1 1 calc R . . . .
H10F H 0.455065 0.341286 0.372249 0.056 Uiso 1 1 calc R . . . .
C5K C 0.58547(7) 0.15865(13) 0.37254(14) 0.0648(7) Uani 1 1 d . . . . .
H5KA H 0.569052 0.182757 0.329710 0.078 Uiso 1 1 calc R . . . .
H5KB H 0.607566 0.135318 0.369150 0.078 Uiso 1 1 calc R . . . .
C216 C 0.00198(6) 0.12094(13) 0.04169(12) 0.0590(6) Uani 1 1 d . . . . .
H21E H 0.010334 0.099427 0.011364 0.089 Uiso 1 1 calc GR . . . .
H21F H 0.009766 0.167503 0.046722 0.089 Uiso 1 1 calc GR . . . .
H21G H -0.027497 0.117405 0.022598 0.089 Uiso 1 1 calc GR . . . .
C13K C 0.43057(7) 0.06140(13) 0.44100(10) 0.0579(6) Uani 1 1 d . . . . .
H13A H 0.449523 0.023658 0.454045 0.069 Uiso 1 1 calc R . . . .
H13B H 0.404025 0.044539 0.433570 0.069 Uiso 1 1 calc R . . . .
C6K C 0.60297(6) 0.20612(13) 0.43108(14) 0.0603(7) Uani 1 1 d . . . . .
H6KA H 0.617089 0.180748 0.473711 0.072 Uiso 1 1 calc R . . . .
H6KB H 0.623417 0.233976 0.427284 0.072 Uiso 1 1 calc R . . . .
C11K C 0.52391(7) 0.33884(11) 0.37089(13) 0.0574(6) Uani 1 1 d . . . . .
H11N H 0.526767 0.357352 0.413645 0.069 Uiso 1 1 calc R . . . .
H11O H 0.519634 0.375686 0.339361 0.069 Uiso 1 1 calc R . . . .
C214 C 0.00655(7) 0.11959(15) 0.15408(14) 0.0669(7) Uani 1 1 d . . . . .
H21H H -0.023127 0.117064 0.130298 0.100 Uiso 1 1 calc GR . . . .
H21I H 0.014977 0.165858 0.161735 0.100 Uiso 1 1 calc GR . . . .
H21J H 0.017167 0.096854 0.197680 0.100 Uiso 1 1 calc GR . . . .
C14K C 0.44643(7) 0.11067(14) 0.49846(10) 0.0590(7) Uani 1 1 d . . . . .
H14A H 0.430282 0.151719 0.483814 0.071 Uiso 1 1 calc R . . . .
H14B H 0.444428 0.092363 0.537507 0.071 Uiso 1 1 calc R . . . .
C3K C 0.52351(9) 0.01340(13) 0.35201(18) 0.0871(10) Uani 1 1 d . . . . .
H3KA H 0.517669 -0.026557 0.323641 0.105 Uiso 1 1 calc R . . . .
H3KB H 0.537786 -0.000244 0.400102 0.105 Uiso 1 1 calc R . . . .
C215 C 0.01244(7) 0.01434(11) 0.10184(15) 0.0634(7) Uani 1 1 d . . . . .
H21K H 0.023209 -0.005517 0.074037 0.095 Uiso 1 1 calc GR . . . .
H21L H -0.017096 0.009100 0.079162 0.095 Uiso 1 1 calc GR . . . .
H21M H 0.024384 -0.007534 0.146024 0.095 Uiso 1 1 calc GR . . . .
C4K C 0.54990(8) 0.05934(14) 0.33795(16) 0.0808(10) Uani 1 1 d . . . . .
H4KA H 0.574542 0.036046 0.343895 0.097 Uiso 1 1 calc R . . . .
H4KB H 0.535027 0.075679 0.290816 0.097 Uiso 1 1 calc R . . . .

loop_
_atom_site_aniso_label
_atom_site_aniso_U_11
_atom_site_aniso_U_22
_atom_site_aniso_U_33
_atom_site_aniso_U_23
_atom_site_aniso_U_13
_atom_site_aniso_U_12
K1 0.02319(16) 0.03437(18) 0.03070(18) -0.00210(14) 0.01007(14) -0.00166(13)
O302 0.0296(5) 0.0212(5) 0.0181(5) -0.0026(4) 0.0110(4) -0.0046(4)
O102 0.0288(6) 0.0295(5) 0.0282(6) 0.0013(4) 0.0190(5) -0.0043(4)
O101 0.0364(6) 0.0204(5) 0.0275(6) 0.0011(4) 0.0224(5) 0.0001(4)
O202 0.0231(5) 0.0384(6) 0.0213(5) -0.0046(5) 0.0083(4) -0.0033(5)
O3K 0.0273(6) 0.0466(7) 0.0249(6) 0.0004(5) 0.0074(5) 0.0009(5)
O201 0.0451(7) 0.0495(7) 0.0360(7) -0.0060(6) 0.0296(6) 0.0009(6)
O6K 0.0248(6) 0.0492(8) 0.0399(7) -0.0054(6) 0.0109(5) -0.0048(5)
O301 0.0473(8) 0.0512(8) 0.0204(6) 0.0073(5) 0.0064(5) -0.0076(6)
O4K 0.0505(8) 0.0362(7) 0.0543(8) -0.0017(6) 0.0324(7) -0.0052(6)
O5K 0.0398(7) 0.0659(9) 0.0265(6) 0.0009(6) 0.0070(6) -0.0131(7)
O1K 0.0482(8) 0.0357(7) 0.0564(9) -0.0093(6) 0.0173(7) -0.0018(6)
O2K 0.0365(7) 0.0626(9) 0.0582(9) -0.0308(8) 0.0200(7) -0.0009(7)
N2 0.0197(6) 0.0209(6) 0.0174(6) -0.0016(4) 0.0099(5) -0.0009(4)
N101 0.0319(7) 0.0194(6) 0.0252(6) 0.0010(5) 0.0209(6) -0.0008(5)
N302 0.0267(6) 0.0214(6) 0.0188(6) -0.0032(4) 0.0126(5) -0.0009(5)
N102 0.0220(6) 0.0247(6) 0.0176(6) 0.0056(5) 0.0108(5) -0.0005(5)
N202 0.0235(6) 0.0276(6) 0.0180(6) -0.0035(5) 0.0114(5) -0.0046(5)
N201 0.0372(7) 0.0289(7) 0.0237(7) -0.0024(5) 0.0203(6) -0.0015(6)
N1 0.0474(8) 0.0236(6) 0.0235(6) 0.0000(5) 0.0221(6) -0.0013(6)
N301 0.0409(8) 0.0321(7) 0.0226(7) 0.0061(5) 0.0130(6) -0.0020(6)
N1K 0.0372(8) 0.0499(9) 0.0263(7) 0.0034(7) 0.0072(6) -0.0155(7)
N2K 0.0331(8) 0.0538(10) 0.0544(10) -0.0151(8) 0.0272(8) -0.0094(7)
C104 0.0217(7) 0.0224(6) 0.0154(6) 0.0007(5) 0.0094(5) -0.0007(5)
C108 0.0190(6) 0.0227(7) 0.0162(6) 0.0031(5) 0.0069(5) -0.0018(5)
C208 0.0245(7) 0.0218(7) 0.0269(7) 0.0004(6) 0.0154(6) 0.0000(5)
C112 0.0216(7) 0.0252(7) 0.0165(6) 0.0037(5) 0.0095(5) 0.0003(5)
C212 0.0204(6) 0.0252(7) 0.0157(6) -0.0017(5) 0.0081(5) -0.0005(5)
C310 0.0228(7) 0.0228(6) 0.0176(6) -0.0030(5) 0.0123(6) -0.0024(5)
C311 0.0258(7) 0.0222(7) 0.0188(7) 0.0001(5) 0.0113(6) 0.0017(5)
C109 0.0220(7) 0.0223(7) 0.0152(6) 0.0006(5) 0.0090(5) -0.0010(5)
C107 0.0208(7) 0.0299(7) 0.0177(7) 0.0026(5) 0.0116(6) 0.0004(6)
C103 0.0241(7) 0.0223(7) 0.0176(6) 0.0005(5) 0.0108(6) -0.0015(5)
C105 0.0262(7) 0.0214(7) 0.0201(7) 0.0028(5) 0.0135(6) -0.0006(5)
C110 0.0180(6) 0.0275(7) 0.0145(6) 0.0017(5) 0.0063(5) -0.0032(5)
C106 0.0241(7) 0.0240(7) 0.0207(7) 0.0026(5) 0.0122(6) 0.0019(5)
C307 0.0262(7) 0.0245(7) 0.0219(7) -0.0023(6) 0.0134(6) -0.0008(6)
C211 0.0236(7) 0.0240(7) 0.0204(7) -0.0027(5) 0.0124(6) -0.0015(5)
C111 0.0217(7) 0.0239(7) 0.0191(7) 0.0047(5) 0.0087(6) -0.0035(5)
C210 0.0244(7) 0.0213(7) 0.0229(7) 0.0008(5) 0.0120(6) 0.0003(5)
C306 0.0234(7) 0.0280(7) 0.0251(7) -0.0077(6) 0.0125(6) -0.0042(6)
C308 0.0238(7) 0.0259(7) 0.0173(6) -0.0020(5) 0.0116(6) -0.0025(5)
C113 0.0367(9) 0.0263(7) 0.0306(8) 0.0039(6) 0.0240(7) 0.0047(6)
C209 0.0259(7) 0.0233(7) 0.0264(7) -0.0009(6) 0.0159(6) -0.0023(6)
C309 0.0285(7) 0.0249(7) 0.0201(7) -0.0026(5) 0.0122(6) -0.0050(6)
C204 0.0314(8) 0.0235(7) 0.0290(8) 0.0004(6) 0.0193(7) -0.0003(6)
C304 0.0309(8) 0.0315(8) 0.0185(7) 0.0005(6) 0.0127(6) -0.0030(6)
C312 0.0280(7) 0.0215(7) 0.0177(7) 0.0008(5) 0.0109(6) 0.0008(5)
C203 0.0385(9) 0.0238(7) 0.0318(8) -0.0017(6) 0.0250(7) -0.0036(6)
C201 0.0511(10) 0.0299(8) 0.0251(8) -0.0006(6) 0.0255(8) -0.0026(7)
C313 0.0266(8) 0.0294(8) 0.0312(8) -0.0105(6) 0.0123(7) -0.0057(6)
C207 0.0263(7) 0.0257(7) 0.0279(8) -0.0013(6) 0.0133(6) -0.0028(6)
C202 0.0447(10) 0.0265(8) 0.0238(8) -0.0037(6) 0.0198(7) 0.0000(7)
C205 0.0339(9) 0.0292(8) 0.0387(9) -0.0028(7) 0.0266(8) -0.0030(6)
C305 0.0275(8) 0.0356(8) 0.0192(7) -0.0048(6) 0.0099(6) -0.0033(6)
C206 0.0270(8) 0.0278(8) 0.0386(9) 0.0005(7) 0.0195(7) -0.0017(6)
C102 0.0405(9) 0.0226(7) 0.0324(8) -0.0014(6) 0.0282(7) -0.0035(6)
C303 0.0330(8) 0.0381(9) 0.0219(8) 0.0033(6) 0.0130(7) -0.0035(7)
C101 0.0606(12) 0.0240(7) 0.0310(9) 0.0006(6) 0.0328(9) -0.0042(7)
C213 0.0263(8) 0.0456(10) 0.0498(11) -0.0046(8) 0.0240(8) -0.0050(7)
C302 0.0472(11) 0.0344(9) 0.0308(9) 0.0114(7) 0.0162(8) 0.0019(8)
C315 0.0350(9) 0.0347(9) 0.0498(11) -0.0185(8) 0.0170(9) -0.0044(7)
C301 0.0545(11) 0.0332(9) 0.0234(8) 0.0066(7) 0.0194(8) -0.0004(8)
C8K 0.0228(8) 0.0565(11) 0.0261(8) -0.0040(8) 0.0047(7) -0.0005(7)
C18K 0.0307(9) 0.0508(11) 0.0542(12) -0.0240(9) 0.0212(9) -0.0142(8)
C115 0.0529(12) 0.0410(10) 0.0520(12) -0.0194(9) 0.0234(10) 0.0020(9)
C17K 0.0253(9) 0.0559(12) 0.0490(12) -0.0151(10) 0.0106(8) -0.0081(8)
C9K 0.0485(11) 0.0429(10) 0.0343(10) 0.0053(8) 0.0151(9) 0.0144(9)
C12K 0.0519(13) 0.0701(15) 0.0742(16) -0.0075(13) 0.0439(13) -0.0202(12)
C15K 0.0445(11) 0.0666(14) 0.0301(9) 0.0009(9) 0.0123(8) -0.0088(10)
C314 0.0378(10) 0.0415(10) 0.0406(10) -0.0148(8) 0.0075(8) -0.0099(8)
C316 0.0593(13) 0.0437(11) 0.0547(13) -0.0188(9) 0.0363(11) -0.0265(10)
C16K 0.0388(10) 0.0596(13) 0.0300(9) -0.0010(9) 0.0070(8) -0.0059(9)
C1K 0.0493(12) 0.0464(11) 0.0402(11) -0.0019(9) 0.0090(9) -0.0208(9)
C7K 0.0257(8) 0.0724(14) 0.0292(9) -0.0048(9) 0.0104(7) -0.0151(9)
C116 0.0885(17) 0.0367(10) 0.0990(19) 0.0077(11) 0.0814(17) 0.0121(11)
C114 0.0643(13) 0.0383(10) 0.0418(11) 0.0085(8) 0.0257(10) 0.0235(9)
C2K 0.0704(16) 0.0359(11) 0.0544(13) -0.0041(9) 0.0160(12) -0.0138(10)
C10K 0.0569(13) 0.0340(10) 0.0475(11) 0.0030(8) 0.0229(10) 0.0080(9)
C5K 0.0387(11) 0.0809(17) 0.0877(18) -0.0405(14) 0.0406(12) -0.0126(11)
C216 0.0297(10) 0.0784(16) 0.0644(15) 0.0161(12) 0.0188(10) 0.0039(10)
C13K 0.0547(13) 0.0739(15) 0.0340(10) 0.0086(10) 0.0123(10) -0.0315(11)
C6K 0.0311(10) 0.0775(16) 0.0791(16) -0.0372(13) 0.0318(11) -0.0146(10)
C11K 0.0638(15) 0.0429(12) 0.0690(15) 0.0036(11) 0.0347(13) -0.0147(10)
C214 0.0333(11) 0.101(2) 0.0726(16) -0.0218(15) 0.0308(11) 0.0004(12)
C14K 0.0475(12) 0.0969(18) 0.0254(9) 0.0061(10) 0.0117(9) -0.0257(12)
C3K 0.0687(18) 0.0498(14) 0.120(3) -0.0373(16) 0.0266(18) 0.0102(13)
C215 0.0417(12) 0.0505(13) 0.098(2) -0.0021(13) 0.0330(13) -0.0165(10)
C4K 0.0501(14) 0.0825(19) 0.102(2) -0.0601(17) 0.0300(14) -0.0049(13)

_geom_special_details            
;
 All esds (except the esd in the dihedral angle between two l.s. planes)
 are estimated using the full covariance matrix.  The cell esds are taken
 into account individually in the estimation of esds in distances, angles
 and torsion angles; correlations between esds in cell parameters are only
 used when they are defined by crystal symmetry.  An approximate (isotropic)
 treatment of cell esds is used for estimating esds involving l.s. planes.
;
loop_
_geom_bond_atom_site_label_1
_geom_bond_atom_site_label_2
_geom_bond_distance
_geom_bond_site_symmetry_2
_geom_bond_publ_flag
K1 O3K 2.7988(12) . ?
K1 O6K 2.8151(13) . ?
K1 O4K 2.8735(14) . ?
K1 O5K 2.8797(14) . ?
K1 O1K 2.8575(14) . ?
K1 O2K 2.8308(14) . ?
K1 N1K 2.9841(15) . ?
K1 N2K 2.9975(16) . ?
O302 C310 1.2811(17) . ?
O102 C110 1.2355(18) . ?
O101 C103 1.2368(17) . ?
O202 C210 1.2380(18) . ?
O3K C8K 1.427(2) . ?
O3K C9K 1.415(2) . ?
O201 C203 1.2354(19) . ?
O6K C17K 1.420(2) . ?
O6K C16K 1.422(2) . ?
O301 C303 1.234(2) . ?
O4K C10K 1.423(2) . ?
O4K C11K 1.431(3) . ?
O5K C15K 1.425(2) . ?
O5K C14K 1.428(2) . ?
O1K C2K 1.429(3) . ?
O1K C3K 1.429(3) . ?
O2K C5K 1.424(3) . ?
O2K C4K 1.415(3) . ?
N2 C112 1.4581(18) . ?
N2 C212 1.4561(18) . ?
N2 C312 1.4546(18) . ?
N101 C103 1.3389(18) . ?
N101 C102 1.4565(19) . ?
N302 C310 1.3065(18) . ?
N302 C311 1.4598(18) . ?
N102 C110 1.3461(19) . ?
N102 C111 1.4512(18) . ?
N202 C211 1.4561(18) . ?
N202 C210 1.3443(19) . ?
N201 C203 1.344(2) . ?
N201 C202 1.459(2) . ?
N1 C201 1.469(2) . ?
N1 C101 1.453(2) . ?
N1 C301 1.462(2) . ?
N301 C303 1.347(2) . ?
N301 C302 1.457(2) . ?
N1K C1K 1.465(3) . ?
N1K C7K 1.468(3) . ?
N1K C13K 1.477(2) . ?
N2K C18K 1.473(2) . ?
N2K C12K 1.465(3) . ?
N2K C6K 1.460(3) . ?
C104 C109 1.3918(19) . ?
C104 C103 1.500(2) . ?
C104 C105 1.393(2) . ?
C108 C109 1.385(2) . ?
C108 C107 1.394(2) . ?
C108 C110 1.4987(19) . ?
C208 C210 1.509(2) . ?
C208 C209 1.399(2) . ?
C208 C207 1.389(2) . ?
C112 C111 1.5193(19) . ?
C212 C211 1.523(2) . ?
C310 C308 1.513(2) . ?
C311 C312 1.524(2) . ?
C107 C106 1.390(2) . ?
C105 C106 1.404(2) . ?
C106 C113 1.524(2) . ?
C307 C306 1.398(2) . ?
C307 C308 1.395(2) . ?
C306 C313 1.531(2) . ?
C306 C305 1.389(2) . ?
C308 C309 1.389(2) . ?
C113 C115 1.528(3) . ?
C113 C116 1.524(2) . ?
C113 C114 1.533(2) . ?
C209 C204 1.397(2) . ?
C309 C304 1.395(2) . ?
C204 C203 1.500(2) . ?
C204 C205 1.399(2) . ?
C304 C305 1.395(2) . ?
C304 C303 1.501(2) . ?
C201 C202 1.524(2) . ?
C313 C315 1.528(2) . ?
C313 C314 1.532(2) . ?
C313 C316 1.521(3) . ?
C207 C206 1.398(2) . ?
C205 C206 1.390(2) . ?
C206 C213 1.532(2) . ?
C102 C101 1.529(2) . ?
C213 C216 1.543(3) . ?
C213 C214 1.516(3) . ?
C213 C215 1.518(3) . ?
C302 C301 1.519(3) . ?
C8K C7K 1.497(3) . ?
C18K C17K 1.489(3) . ?
C9K C10K 1.494(3) . ?
C12K C11K 1.508(3) . ?
C15K C16K 1.481(3) . ?
C1K C2K 1.504(3) . ?
C5K C6K 1.506(3) . ?
C13K C14K 1.513(3) . ?
C3K C4K 1.501(4) . ?

loop_
_geom_angle_atom_site_label_1
_geom_angle_atom_site_label_2
_geom_angle_atom_site_label_3
_geom_angle
_geom_angle_site_symmetry_1
_geom_angle_site_symmetry_3
_geom_angle_publ_flag
O3K K1 O6K 116.91(4) . . ?
O3K K1 O4K 59.30(4) . . ?
O3K K1 O5K 95.82(4) . . ?
O3K K1 O1K 101.37(4) . . ?
O3K K1 O2K 140.02(4) . . ?
O3K K1 N1K 61.15(4) . . ?
O3K K1 N2K 118.75(5) . . ?
O6K K1 O4K 95.39(4) . . ?
O6K K1 O5K 59.18(4) . . ?
O6K K1 O1K 135.94(4) . . ?
O6K K1 O2K 97.74(4) . . ?
O6K K1 N1K 119.31(4) . . ?
O6K K1 N2K 60.77(4) . . ?
O4K K1 O5K 133.41(4) . . ?
O4K K1 N1K 119.69(4) . . ?
O4K K1 N2K 60.21(5) . . ?
O5K K1 N1K 60.84(4) . . ?
O5K K1 N2K 119.25(4) . . ?
O1K K1 O4K 123.84(4) . . ?
O1K K1 O5K 97.87(5) . . ?
O1K K1 N1K 60.78(5) . . ?
O1K K1 N2K 119.23(5) . . ?
O2K K1 O4K 100.37(5) . . ?
O2K K1 O5K 119.95(5) . . ?
O2K K1 O1K 59.34(4) . . ?
O2K K1 N1K 119.43(5) . . ?
O2K K1 N2K 60.60(4) . . ?
N1K K1 N2K 179.89(6) . . ?
C8K O3K K1 115.86(10) . . ?
C9K O3K K1 118.25(11) . . ?
C9K O3K C8K 110.55(13) . . ?
C17K O6K K1 117.17(11) . . ?
C17K O6K C16K 111.37(15) . . ?
C16K O6K K1 117.68(10) . . ?
C10K O4K K1 112.94(11) . . ?
C10K O4K C11K 110.84(16) . . ?
C11K O4K K1 117.46(12) . . ?
C15K O5K K1 112.02(11) . . ?
C15K O5K C14K 109.33(17) . . ?
C14K O5K K1 113.40(10) . . ?
C2K O1K K1 115.93(13) . . ?
C3K O1K K1 112.71(13) . . ?
C3K O1K C2K 111.58(19) . . ?
C5K O2K K1 115.14(12) . . ?
C4K O2K K1 117.69(13) . . ?
C4K O2K C5K 110.81(19) . . ?
C212 N2 C112 116.16(11) . . ?
C312 N2 C112 115.35(11) . . ?
C312 N2 C212 115.42(11) . . ?
C103 N101 C102 121.30(12) . . ?
C310 N302 C311 116.46(12) . . ?
C110 N102 C111 120.46(12) . . ?
C210 N202 C211 120.43(12) . . ?
C203 N201 C202 120.86(13) . . ?
C101 N1 C201 113.99(14) . . ?
C101 N1 C301 112.62(14) . . ?
C301 N1 C201 112.94(13) . . ?
C303 N301 C302 120.69(14) . . ?
C1K N1K K1 109.46(12) . . ?
C1K N1K C7K 109.65(15) . . ?
C1K N1K C13K 111.36(17) . . ?
C7K N1K K1 109.08(11) . . ?
C7K N1K C13K 108.17(17) . . ?
C13K N1K K1 109.09(11) . . ?
C18K N2K K1 108.46(11) . . ?
C12K N2K K1 109.53(12) . . ?
C12K N2K C18K 110.44(17) . . ?
C6K N2K K1 109.17(12) . . ?
C6K N2K C18K 110.11(16) . . ?
C6K N2K C12K 109.13(18) . . ?
C109 C104 C103 115.19(12) . . ?
C109 C104 C105 119.79(13) . . ?
C105 C104 C103 125.03(12) . . ?
C109 C108 C107 119.81(13) . . ?
C109 C108 C110 122.04(13) . . ?
C107 C108 C110 118.14(13) . . ?
C209 C208 C210 124.60(13) . . ?
C207 C208 C210 115.63(13) . . ?
C207 C208 C209 119.77(14) . . ?
N2 C112 C111 111.29(12) . . ?
N2 C212 C211 113.19(11) . . ?
O302 C310 N302 128.24(13) . . ?
O302 C310 C308 115.32(12) . . ?
N302 C310 C308 116.43(12) . . ?
N302 C311 C312 112.01(12) . . ?
C108 C109 C104 119.86(13) . . ?
C106 C107 C108 121.62(13) . . ?
O101 C103 N101 122.53(13) . . ?
O101 C103 C104 118.89(12) . . ?
N101 C103 C104 118.58(12) . . ?
C104 C105 C106 121.19(13) . . ?
O102 C110 N102 122.42(13) . . ?
O102 C110 C108 121.18(13) . . ?
N102 C110 C108 116.39(12) . . ?
C107 C106 C105 117.70(13) . . ?
C107 C106 C113 122.59(13) . . ?
C105 C106 C113 119.70(13) . . ?
C308 C307 C306 121.63(14) . . ?
N202 C211 C212 111.84(12) . . ?
N102 C111 C112 109.88(11) . . ?
O202 C210 N202 122.62(14) . . ?
O202 C210 C208 119.25(13) . . ?
N202 C210 C208 118.13(13) . . ?
C307 C306 C313 119.45(14) . . ?
C305 C306 C307 117.95(14) . . ?
C305 C306 C313 122.54(14) . . ?
C307 C308 C310 122.83(13) . . ?
C309 C308 C310 117.86(13) . . ?
C309 C308 C307 119.25(13) . . ?
C106 C113 C115 109.43(14) . . ?
C106 C113 C114 109.55(13) . . ?
C115 C113 C114 108.57(16) . . ?
C116 C113 C106 112.46(13) . . ?
C116 C113 C115 108.20(17) . . ?
C116 C113 C114 108.55(16) . . ?
C204 C209 C208 119.03(14) . . ?
C308 C309 C304 120.15(14) . . ?
C209 C204 C203 124.56(14) . . ?
C209 C204 C205 119.80(15) . . ?
C205 C204 C203 115.64(14) . . ?
C309 C304 C305 119.55(14) . . ?
C309 C304 C303 122.74(14) . . ?
C305 C304 C303 117.70(14) . . ?
N2 C312 C311 113.91(12) . . ?
O201 C203 N201 122.16(15) . . ?
O201 C203 C204 120.28(15) . . ?
N201 C203 C204 117.54(13) . . ?
N1 C201 C202 111.41(13) . . ?
C306 C313 C314 112.00(14) . . ?
C315 C313 C306 108.62(13) . . ?
C315 C313 C314 107.21(15) . . ?
C316 C313 C306 110.13(13) . . ?
C316 C313 C315 110.27(16) . . ?
C316 C313 C314 108.57(15) . . ?
C208 C207 C206 122.35(15) . . ?
N201 C202 C201 110.66(13) . . ?
C206 C205 C204 122.07(15) . . ?
C306 C305 C304 121.42(14) . . ?
C207 C206 C213 120.41(15) . . ?
C205 C206 C207 116.88(15) . . ?
C205 C206 C213 122.65(15) . . ?
N101 C102 C101 113.94(14) . . ?
O301 C303 N301 121.85(16) . . ?
O301 C303 C304 121.27(15) . . ?
N301 C303 C304 116.86(14) . . ?
N1 C101 C102 114.51(13) . . ?
C206 C213 C216 109.95(15) . . ?
C214 C213 C206 112.21(16) . . ?
C214 C213 C216 106.56(19) . . ?
C214 C213 C215 110.95(19) . . ?
C215 C213 C206 108.70(16) . . ?
C215 C213 C216 108.39(19) . . ?
N301 C302 C301 109.78(15) . . ?
N1 C301 C302 111.06(14) . . ?
O3K C8K C7K 109.35(14) . . ?
N2K C18K C17K 115.67(17) . . ?
O6K C17K C18K 108.81(16) . . ?
O3K C9K C10K 109.23(15) . . ?
N2K C12K C11K 114.66(18) . . ?
O5K C15K C16K 109.15(18) . . ?
O6K C16K C15K 108.80(15) . . ?
N1K C1K C2K 113.77(17) . . ?
N1K C7K C8K 114.44(15) . . ?
O1K C2K C1K 109.72(17) . . ?
O4K C10K C9K 109.19(16) . . ?
O2K C5K C6K 108.2(2) . . ?
N1K C13K C14K 112.95(18) . . ?
N2K C6K C5K 113.90(18) . . ?
O4K C11K C12K 108.58(18) . . ?
O5K C14K C13K 107.8(2) . . ?
O1K C3K C4K 109.6(2) . . ?
O2K C4K C3K 108.0(2) . . ?

_smtbx_masks_special_details     ?
loop_
_smtbx_masks_void_nr
_smtbx_masks_void_average_x
_smtbx_masks_void_average_y
_smtbx_masks_void_average_z
_smtbx_masks_void_volume
_smtbx_masks_void_count_electrons
_smtbx_masks_void_content
1 -0.449 0.250 -0.199 1105.4 178.3 ?
2 -0.589 -0.250 0.161 1105.4 178.3 ?
3 0.122 0.427 0.088 35.1 0.0 ?
4 0.122 0.573 0.588 35.1 0.0 ?
5 0.378 0.073 0.912 35.1 0.0 ?
6 0.378 0.927 0.412 35.1 0.0 ?
7 0.622 0.073 0.588 35.1 0.0 ?
8 0.622 0.927 0.088 35.1 0.0 ?
9 0.878 0.427 0.412 35.1 0.0 ?
10 0.878 0.573 0.912 35.1 0.0 ?

_shelx_res_file                  
;
TITL mo_X8_11208_0m in C2/c
    x8_11208.res
    created by SHELXL-2016/6 at 07:56:25 on 28-Oct-2016
REM mo_X8_11208_0m in C2/c
REM R1= 0.1438 for 14949 Fo > 4sig(Fo) and 0.1923 for all 22903 data
REM 389 parameters refined using 0 restraints
REM 377 parameters refined using 0 restraints
REM Highest difference peak 2.333, deepest hole -1.451, 1-sigma level 0.171
CELL 0.71073 37.5652 20.3058 22.5109 90 118.616 90
ZERR 8 0.003 0.0016 0.0018 0 0.002 0
LATT 7
SYMM -X,+Y,0.5-Z
SFAC C H K N O
UNIT 528 808 8 80 96

L.S. 8
PLAN  40
TEMP -173
GRID
BOND
fmap 2
acta
MERG 2
REM <olex2.extras>
REM <HklSrc "%.\\X8_11208-mask.hkl">
REM </olex2.extras>

WGHT    0.076500    2.652700
EXTI    0.000003
FVAR       0.03460
K1    3    0.499163    0.168950    0.406064    11.00000    0.02319    0.03437 =
         0.03070   -0.00210    0.01007   -0.00166
O302  5    0.237820    0.171754    0.211510    11.00000    0.02956    0.02121 =
         0.01812   -0.00263    0.01097   -0.00459
O102  5    0.342904    0.081853    0.147509    11.00000    0.02879    0.02946 =
         0.02822    0.00129    0.01902   -0.00432
O101  5    0.241702    0.031874    0.295572    11.00000    0.03638    0.02037 =
         0.02752    0.00105    0.02235    0.00007
O202  5    0.122929    0.059025    0.023591    11.00000    0.02308    0.03840 =
         0.02133   -0.00462    0.00831   -0.00334
O3K   5    0.422673    0.227373    0.333723    11.00000    0.02734    0.04657 =
         0.02487    0.00041    0.00745    0.00095
O201  5    0.140600    0.145345    0.344478    11.00000    0.04507    0.04952 =
         0.03603   -0.00596    0.02957    0.00090
O6K   5    0.549137    0.215244    0.538394    11.00000    0.02476    0.04916 =
         0.03987   -0.00539    0.01094   -0.00479
O301  5    0.366994    0.127052    0.515028    11.00000    0.04733    0.05124 =
         0.02037    0.00730    0.00637   -0.00759
O4K   5    0.490108    0.294710    0.341821    11.00000    0.05050    0.03618 =
         0.05434   -0.00170    0.03237   -0.00524
O5K   5    0.487787    0.124083    0.517174    11.00000    0.03980    0.06588 =
         0.02647    0.00092    0.00696   -0.01309
O1K   5    0.486433    0.045775    0.337408    11.00000    0.04820    0.03570 =
         0.05643   -0.00932    0.01727   -0.00180
O2K   5    0.560719    0.112629    0.383843    11.00000    0.03648    0.06262 =
         0.05822   -0.03083    0.01996   -0.00094
N2    4    0.232276    0.206904    0.069934    11.00000    0.01972    0.02090 =
         0.01737   -0.00158    0.00994   -0.00091
N101  4    0.240058   -0.078204    0.308603    11.00000    0.03192    0.01939 =
         0.02523    0.00099    0.02088   -0.00080
AFIX  43
H101  2    0.247434   -0.117253    0.301429    11.00000   -1.20000
AFIX   0
N302  4    0.239679    0.284908    0.196531    11.00000    0.02670    0.02144 =
         0.01879   -0.00318    0.01263   -0.00086
N102  4    0.302840    0.140895    0.177345    11.00000    0.02204    0.02475 =
         0.01756    0.00555    0.01081   -0.00052
AFIX  43
H102  2    0.290154    0.141949    0.201585    11.00000   -1.20000
AFIX   0
N202  4    0.184032    0.100620    0.099120    11.00000    0.02349    0.02762 =
         0.01801   -0.00346    0.01139   -0.00459
AFIX  43
H202  2    0.199605    0.115106    0.140498    11.00000   -1.20000
AFIX   0
N201  4    0.198397    0.109628    0.347600    11.00000    0.03723    0.02889 =
         0.02369   -0.00244    0.02029   -0.00153
AFIX  43
H201  2    0.210727    0.098275    0.324332    11.00000   -1.20000
AFIX   0
N1    4    0.255201    0.004245    0.440820    11.00000    0.04740    0.02361 =
         0.02346   -0.00003    0.02205   -0.00131
N301  4    0.321248    0.065606    0.428609    11.00000    0.04093    0.03206 =
         0.02255    0.00615    0.01296   -0.00200
AFIX  43
H301  2    0.305444    0.062688    0.384588    11.00000   -1.20000
AFIX   0

N1K   4    0.425726    0.089663    0.377107    11.00000    0.03715    0.04987 =
         0.02627    0.00343    0.00720   -0.01547
N2K   4    0.572837    0.248743    0.434906    11.00000    0.03306    0.05378 =
         0.05436   -0.01514    0.02717   -0.00937
C104  1    0.274801   -0.032920    0.249699    11.00000    0.02174    0.02237 =
         0.01537    0.00071    0.00945   -0.00067
C108  1    0.307476    0.022982    0.194792    11.00000    0.01899    0.02266 =
         0.01619    0.00306    0.00693   -0.00179
C208  1    0.129981    0.091328    0.130053    11.00000    0.02451    0.02179 =
         0.02690    0.00036    0.01545    0.00004
C112  1    0.271608    0.202803    0.072015    11.00000    0.02158    0.02517 =
         0.01655    0.00367    0.00954    0.00029
AFIX  23
H11A  2    0.275236    0.241545    0.048750    11.00000   -1.20000
H11B  2    0.272492    0.162795    0.047621    11.00000   -1.20000
AFIX   0
C212  1    0.200746    0.163537    0.021928    11.00000    0.02036    0.02521 =
         0.01566   -0.00169    0.00807   -0.00051
AFIX  23
H21A  2    0.204998    0.157105   -0.017821    11.00000   -1.20000
H21B  2    0.174058    0.185044    0.006013    11.00000   -1.20000
AFIX   0
C310  1    0.251632    0.230012    0.230781    11.00000    0.02280    0.02282 =
         0.01765   -0.00299    0.01230   -0.00245
C311  1    0.205384    0.280215    0.128340    11.00000    0.02582    0.02223 =
         0.01883    0.00005    0.01134    0.00174
AFIX  23
H31A  2    0.188418    0.320209    0.118643    11.00000   -1.20000
H31B  2    0.188522    0.241771    0.125883    11.00000   -1.20000
AFIX   0
C109  1    0.284794    0.025236    0.228418    11.00000    0.02205    0.02227 =
         0.01522    0.00064    0.00903   -0.00103
AFIX  43
H109  2    0.276077    0.066391    0.236936    11.00000   -1.20000
AFIX   0
C107  1    0.319667   -0.037617    0.181540    11.00000    0.02080    0.02990 =
         0.01766    0.00263    0.01157    0.00042
AFIX  43
H107  2    0.335437   -0.038637    0.158840    11.00000   -1.20000
AFIX   0
C103  1    0.250742   -0.024414    0.286509    11.00000    0.02412    0.02232 =
         0.01759    0.00054    0.01081   -0.00146
C105  1    0.286836   -0.093205    0.235611    11.00000    0.02623    0.02136 =
         0.02010    0.00276    0.01349   -0.00060
AFIX  43
H105  2    0.279699   -0.132756    0.249878    11.00000   -1.20000
AFIX   0
C110  1    0.319230    0.084104    0.171076    11.00000    0.01799    0.02752 =
         0.01453    0.00175    0.00626   -0.00319
C106  1    0.309317   -0.096561    0.200717    11.00000    0.02415    0.02401 =
         0.02069    0.00257    0.01217    0.00185
C307  1    0.305694    0.294515    0.330710    11.00000    0.02621    0.02452 =
         0.02188   -0.00234    0.01341   -0.00083
AFIX  43
H307  2    0.299216    0.332489    0.302781    11.00000   -1.20000
AFIX   0
C211  1    0.200000    0.096507    0.051691    11.00000    0.02364    0.02404 =
         0.02037   -0.00272    0.01237   -0.00150
AFIX  23
H21C  2    0.183025    0.065915    0.014582    11.00000   -1.20000
H21D  2    0.227866    0.078422    0.075253    11.00000   -1.20000
AFIX   0
C111  1    0.305946    0.200393    0.144404    11.00000    0.02169    0.02392 =
         0.01908    0.00474    0.00871   -0.00352
AFIX  23
H11C  2    0.332329    0.201143    0.144515    11.00000   -1.20000
H11D  2    0.304573    0.239485    0.169510    11.00000   -1.20000
AFIX   0
C210  1    0.145651    0.082430    0.080105    11.00000    0.02438    0.02133 =
         0.02290    0.00079    0.01202    0.00026
C306  1    0.335079    0.299185    0.398741    11.00000    0.02344    0.02805 =
         0.02512   -0.00769    0.01250   -0.00418
C308  1    0.285639    0.235464    0.302800    11.00000    0.02382    0.02588 =
         0.01727   -0.00204    0.01160   -0.00253
C113  1    0.320812   -0.163482    0.184288    11.00000    0.03665    0.02629 =
         0.03061    0.00385    0.02402    0.00473
C209  1    0.154337    0.104658    0.198945    11.00000    0.02589    0.02328 =
         0.02635   -0.00087    0.01591   -0.00225
AFIX  43
H209  2    0.182886    0.108839    0.217568    11.00000   -1.20000
AFIX   0
C309  1    0.295786    0.179516    0.343136    11.00000    0.02852    0.02492 =
         0.02012   -0.00258    0.01217   -0.00503
AFIX  43
H309  2    0.282232    0.139106    0.324681    11.00000   -1.20000
AFIX   0
C204  1    0.136067    0.111732    0.239963    11.00000    0.03143    0.02350 =
         0.02899    0.00037    0.01925   -0.00034
C304  1    0.325832    0.182519    0.410686    11.00000    0.03090    0.03150 =
         0.01851    0.00050    0.01268   -0.00301
C312  1    0.219062    0.273046    0.074907    11.00000    0.02798    0.02153 =
         0.01769    0.00083    0.01093    0.00083
AFIX  23
H31C  2    0.196347    0.285690    0.030356    11.00000   -1.20000
H31D  2    0.241657    0.304081    0.085565    11.00000   -1.20000
AFIX   0
C203  1    0.158626    0.123967    0.314811    11.00000    0.03852    0.02382 =
         0.03176   -0.00165    0.02498   -0.00365
C201  1    0.226261    0.044108    0.451843    11.00000    0.05110    0.02985 =
         0.02506   -0.00061    0.02552   -0.00257
AFIX  23
H20A  2    0.235867    0.048092    0.501032    11.00000   -1.20000
H20B  2    0.199596    0.021719    0.431137    11.00000   -1.20000
AFIX   0
C313  1    0.353808    0.366300    0.428073    11.00000    0.02662    0.02939 =
         0.03118   -0.01054    0.01233   -0.00567
C207  1    0.088312    0.085012    0.103690    11.00000    0.02626    0.02569 =
         0.02789   -0.00126    0.01327   -0.00278
AFIX  43
H207  2    0.072301    0.073921    0.057267    11.00000   -1.20000
AFIX   0
C202  1    0.221399    0.112637    0.421259    11.00000    0.04472    0.02655 =
         0.02383   -0.00367    0.01983   -0.00005
AFIX  23
H20C  2    0.207172    0.141529    0.438533    11.00000   -1.20000
H20D  2    0.248483    0.131803    0.435090    11.00000   -1.20000
AFIX   0
C205  1    0.093851    0.107628    0.211362    11.00000    0.03388    0.02919 =
         0.03871   -0.00278    0.02655   -0.00302
AFIX  43
H205  2    0.081735    0.114087    0.239521    11.00000   -1.20000
AFIX   0
C305  1    0.344803    0.242456    0.437889    11.00000    0.02745    0.03561 =
         0.01924   -0.00485    0.00986   -0.00328
AFIX  43
H305  2    0.364805    0.244511    0.484191    11.00000   -1.20000
AFIX   0
C206  1    0.069086    0.094397    0.143041    11.00000    0.02698    0.02781 =
         0.03860    0.00052    0.01951   -0.00173
C102  1    0.216469   -0.073365    0.344276    11.00000    0.04054    0.02257 =
         0.03239   -0.00136    0.02818   -0.00347
AFIX  23
H10A  2    0.200315   -0.114123    0.336101    11.00000   -1.20000
H10B  2    0.197258   -0.036129    0.325186    11.00000   -1.20000
AFIX   0
C303  1    0.339570    0.123206    0.455978    11.00000    0.03298    0.03808 =
         0.02192    0.00333    0.01300   -0.00348
C101  1    0.242153   -0.063258    0.420629    11.00000    0.06061    0.02400 =
         0.03095    0.00060    0.03278   -0.00418
AFIX  23
H10C  2    0.226286   -0.077893    0.442870    11.00000   -1.20000
H10D  2    0.266469   -0.091690    0.437346    11.00000   -1.20000
AFIX   0
C213  1    0.023005    0.087077    0.111589    11.00000    0.02635    0.04558 =
         0.04977   -0.00455    0.02397   -0.00498
C302  1    0.327323    0.008101    0.471125    11.00000    0.04720    0.03444 =
         0.03078    0.01138    0.01618    0.00189
AFIX  23
H30A  2    0.355132    0.008667    0.509914    11.00000   -1.20000
H30B  2    0.324143   -0.032516    0.444708    11.00000   -1.20000
AFIX   0
C315  1    0.320668    0.411174    0.426310    11.00000    0.03504    0.03468 =
         0.04984   -0.01854    0.01702   -0.00437
AFIX 137
H31E  2    0.299924    0.418388    0.379244    11.00000   -1.50000
H31F  2    0.332562    0.453522    0.447324    11.00000   -1.50000
H31G  2    0.308261    0.390396    0.451231    11.00000   -1.50000
AFIX   0
C301  1    0.296589    0.008418    0.496842    11.00000    0.05451    0.03317 =
         0.02339    0.00665    0.01939   -0.00040
AFIX  23
H30C  2    0.301829   -0.029377    0.527730    11.00000   -1.20000
H30D  2    0.299659    0.049362    0.522744    11.00000   -1.20000
AFIX   0

C8K   1    0.389417    0.183138    0.299875    11.00000    0.02281    0.05655 =
         0.02606   -0.00403    0.00465   -0.00048
AFIX  23
H8KA  2    0.391408    0.160819    0.262476    11.00000   -1.20000
H8KB  2    0.363570    0.207905    0.280385    11.00000   -1.20000
AFIX   0
C18K  1    0.589244    0.276881    0.503342    11.00000    0.03072    0.05079 =
         0.05422   -0.02399    0.02125   -0.01425
AFIX  23
H18A  2    0.573043    0.316277    0.500788    11.00000   -1.20000
H18B  2    0.617349    0.291767    0.518146    11.00000   -1.20000
AFIX   0

C115  1    0.282503   -0.199383    0.133391    11.00000    0.05291    0.04102 =
         0.05199   -0.01935    0.02338    0.00195
AFIX 137
H11E  2    0.268734   -0.173190    0.091888    11.00000   -1.50000
H11F  2    0.264332   -0.205570    0.152862    11.00000   -1.50000
H11G  2    0.289876   -0.242410    0.122787    11.00000   -1.50000
AFIX   0

C17K  1    0.589719    0.231880    0.555936    11.00000    0.02526    0.05594 =
         0.04898   -0.01514    0.01060   -0.00810
AFIX  23
H17A  2    0.605207    0.191503    0.558682    11.00000   -1.20000
H17B  2    0.603001    0.253823    0.600666    11.00000   -1.20000
AFIX   0
C9K   1    0.418605    0.282090    0.291973    11.00000    0.04852    0.04294 =
         0.03428    0.00529    0.01510    0.01435
AFIX  23
H9KA  2    0.392916    0.305489    0.279957    11.00000   -1.20000
H9KB  2    0.417903    0.266901    0.249635    11.00000   -1.20000
AFIX   0
C12K  1    0.561700    0.301258    0.384484    11.00000    0.05192    0.07006 =
         0.07416   -0.00755    0.04394   -0.02017
AFIX  23
H12A  2    0.557742    0.281675    0.341464    11.00000   -1.20000
H12B  2    0.584570    0.332690    0.399965    11.00000   -1.20000
AFIX   0
C15K  1    0.504035    0.169166    0.572406    11.00000    0.04451    0.06657 =
         0.03007    0.00088    0.01226   -0.00876
AFIX  23
H15A  2    0.501877    0.150385    0.611143    11.00000   -1.20000
H15B  2    0.488500    0.210870    0.558971    11.00000   -1.20000
AFIX   0

C314  1    0.386909    0.361178    0.502039    11.00000    0.03779    0.04148 =
         0.04063   -0.01478    0.00748   -0.00987
AFIX 137
H31H  2    0.375035    0.344909    0.529660    11.00000   -1.50000
H31I  2    0.398868    0.404726    0.518320    11.00000   -1.50000
H31J  2    0.408004    0.330621    0.505461    11.00000   -1.50000
AFIX   0
C316  1    0.372212    0.396353    0.387081    11.00000    0.05926    0.04370 =
         0.05468   -0.01879    0.03625   -0.02652
AFIX 137
H31K  2    0.392487    0.366164    0.386808    11.00000   -1.50000
H31L  2    0.385186    0.438327    0.407475    11.00000   -1.50000
H31M  2    0.350823    0.403933    0.340546    11.00000   -1.50000
AFIX   0

C16K  1    0.547116    0.182105    0.592373    11.00000    0.03885    0.05960 =
         0.02998   -0.00103    0.00700   -0.00586
AFIX  23
H16A  2    0.559553    0.209662    0.633686    11.00000   -1.20000
H16B  2    0.562230    0.140049    0.602271    11.00000   -1.20000
AFIX   0
C1K   1    0.420185    0.038029    0.327943    11.00000    0.04929    0.04638 =
         0.04020   -0.00188    0.00902   -0.02084
AFIX  23
H1KA  2    0.409067    0.058172    0.282469    11.00000   -1.20000
H1KB  2    0.399977    0.005959    0.326655    11.00000   -1.20000
AFIX   0
C7K   1    0.390123    0.133093    0.349236    11.00000    0.02568    0.07239 =
         0.02917   -0.00482    0.01035   -0.01509
AFIX  23
H7KA  2    0.389176    0.156371    0.387097    11.00000   -1.20000
H7KB  2    0.365396    0.105644    0.326497    11.00000   -1.20000
AFIX   0

C116  1    0.349319   -0.157781    0.154060    11.00000    0.08851    0.03674 =
         0.09902    0.00770    0.08141    0.01209
AFIX 137
H11H  2    0.357454   -0.201906    0.147560    11.00000   -1.50000
H11I  2    0.373435   -0.132626    0.184838    11.00000   -1.50000
H11J  2    0.335406   -0.135145    0.110338    11.00000   -1.50000
AFIX   0
C114  1    0.341627   -0.204994    0.248973    11.00000    0.06435    0.03835 =
         0.04182    0.00855    0.02570    0.02345
AFIX 137
H11K  2    0.322265   -0.214491    0.265395    11.00000   -1.50000
H11L  2    0.364751   -0.180595    0.283682    11.00000   -1.50000
H11M  2    0.351166   -0.246423    0.239179    11.00000   -1.50000
AFIX   0

C2K   1    0.458557    0.001805    0.343250    11.00000    0.07039    0.03589 =
         0.05438   -0.00413    0.01605   -0.01382
AFIX  23
H2KA  2    0.470895   -0.016424    0.389676    11.00000   -1.20000
H2KB  2    0.452282   -0.035284    0.311210    11.00000   -1.20000
AFIX   0
C10K  1    0.453669    0.327591    0.328974    11.00000    0.05688    0.03404 =
         0.04752    0.00302    0.02289    0.00804
AFIX  23
H10E  2    0.450129    0.367526    0.301457    11.00000   -1.20000
H10F  2    0.455065    0.341286    0.372249    11.00000   -1.20000
AFIX   0
C5K   1    0.585468    0.158648    0.372543    11.00000    0.03872    0.08090 =
         0.08771   -0.04046    0.04057   -0.01260
AFIX  23
H5KA  2    0.569052    0.182757    0.329710    11.00000   -1.20000
H5KB  2    0.607566    0.135318    0.369150    11.00000   -1.20000
AFIX   0

C216  1    0.001983    0.120944    0.041689    11.00000    0.02969    0.07840 =
         0.06439    0.01614    0.01884    0.00389
AFIX 137
H21E  2    0.010334    0.099427    0.011364    11.00000   -1.50000
H21F  2    0.009766    0.167503    0.046722    11.00000   -1.50000
H21G  2   -0.027497    0.117405    0.022598    11.00000   -1.50000
AFIX   0

C13K  1    0.430575    0.061402    0.441003    11.00000    0.05468    0.07385 =
         0.03396    0.00856    0.01233   -0.03150
AFIX  23
H13A  2    0.449523    0.023658    0.454045    11.00000   -1.20000
H13B  2    0.404025    0.044539    0.433570    11.00000   -1.20000
AFIX   0
C6K   1    0.602970    0.206117    0.431079    11.00000    0.03110    0.07753 =
         0.07912   -0.03716    0.03180   -0.01456
AFIX  23
H6KA  2    0.617089    0.180748    0.473711    11.00000   -1.20000
H6KB  2    0.623417    0.233976    0.427284    11.00000   -1.20000
AFIX   0
C11K  1    0.523911    0.338842    0.370892    11.00000    0.06383    0.04286 =
         0.06897    0.00361    0.03467   -0.01473
AFIX  23
H11N  2    0.526767    0.357352    0.413645    11.00000   -1.20000
H11O  2    0.519634    0.375686    0.339361    11.00000   -1.20000
AFIX   0

C214  1    0.006551    0.119588    0.154083    11.00000    0.03331    0.10143 =
         0.07259   -0.02182    0.03078    0.00043
AFIX 137
H21H  2   -0.023127    0.117064    0.130298    11.00000   -1.50000
H21I  2    0.014977    0.165858    0.161735    11.00000   -1.50000
H21J  2    0.017167    0.096854    0.197680    11.00000   -1.50000
AFIX   0

C14K  1    0.446434    0.110668    0.498456    11.00000    0.04753    0.09688 =
         0.02541    0.00614    0.01174   -0.02575
AFIX  23
H14A  2    0.430282    0.151719    0.483814    11.00000   -1.20000
H14B  2    0.444428    0.092363    0.537507    11.00000   -1.20000
AFIX   0
C3K   1    0.523514    0.013399    0.352014    11.00000    0.06868    0.04984 =
         0.11976   -0.03728    0.02658    0.01023
AFIX  23
H3KA  2    0.517669   -0.026557    0.323641    11.00000   -1.20000
H3KB  2    0.537786   -0.000244    0.400102    11.00000   -1.20000
AFIX   0

C215  1    0.012439    0.014338    0.101839    11.00000    0.04171    0.05052 =
         0.09767   -0.00211    0.03302   -0.01653
AFIX 137
H21K  2    0.023209   -0.005517    0.074037    11.00000   -1.50000
H21L  2   -0.017096    0.009100    0.079162    11.00000   -1.50000
H21M  2    0.024384   -0.007534    0.146024    11.00000   -1.50000
AFIX   0

C4K   1    0.549897    0.059342    0.337948    11.00000    0.05011    0.08247 =
         0.10177   -0.06007    0.02997   -0.00494
AFIX  23
H4KA  2    0.574542    0.036046    0.343895    11.00000   -1.20000
H4KB  2    0.535027    0.075679    0.290816    11.00000   -1.20000
AFIX   0
HKLF 4


REM  mo_X8_11208_0m in C2/c
REM R1 =  0.0552 for   14719 Fo > 4sig(Fo)  and  0.0924 for all   22903 data
REM    812 parameters refined using      0 restraints

END

WGHT      0.0766      2.6485

REM Highest difference peak  0.447,  deepest hole -0.423,  1-sigma level  0.053
Q1    1   0.5621  0.2620  0.3933  11.00000  0.05    0.45
Q2    1   0.6098 -0.0203  0.3831  11.00000  0.05    0.40
Q3    1   0.5442  0.3110  0.3372  11.00000  0.05    0.39
Q4    1   0.2784  0.1341  0.1684  11.00000  0.05    0.39
Q5    1   0.5526  0.2399  0.5106  11.00000  0.05    0.39
Q6    1   0.5153  0.0297  0.3271  11.00000  0.05    0.38
Q7    1   0.3156 -0.1291  0.1895  11.00000  0.05    0.37
Q8    1   0.5089  0.3471  0.3259  11.00000  0.05    0.35
Q9    1   0.5796  0.3022  0.4643  11.00000  0.05    0.33
Q10   1   0.4482  0.0703  0.4942  11.00000  0.05    0.33
Q11   1   0.5542  0.0720  0.3941  11.00000  0.05    0.33
Q12   1   0.0154  0.0695  0.1859  11.00000  0.05    0.32
Q13   1   0.3044  0.1128  0.1601  11.00000  0.05    0.31
Q14   1   0.5197  0.1888  0.5612  11.00000  0.05    0.31
Q15   1   0.4718  0.2976  0.2987  11.00000  0.05    0.31
Q16   1   0.5053  0.1431  0.5075  11.00000  0.05    0.31
Q17   1   0.5848  0.1176  0.3922  11.00000  0.05    0.31
Q18   1   0.3094 -0.0039  0.1798  11.00000  0.05    0.31
Q19   1   0.2789 -0.0610  0.2372  11.00000  0.05    0.30
Q20   1   0.3156  0.0524  0.1868  11.00000  0.05    0.30
Q21   1   0.2230  0.0792  0.4339  11.00000  0.05    0.29
Q22   1  -0.0025  0.0732  0.0306  11.00000  0.05    0.29
Q23   1   0.1187  0.1130  0.2276  11.00000  0.05    0.29
Q24   1   0.3454  0.2653  0.4107  11.00000  0.05    0.29
Q25   1   0.3426  0.3354  0.4109  11.00000  0.05    0.29
Q26   1   0.2804 -0.0080  0.2424  11.00000  0.05    0.29
Q27   1   0.2261  0.2403  0.0722  11.00000  0.05    0.28
Q28   1   0.2648 -0.0332  0.2689  11.00000  0.05    0.28
Q29   1   0.4963  0.1814  0.3693  11.00000  0.05    0.28
Q30   1   0.5449  0.0306  0.3588  11.00000  0.05    0.28
Q31   1   0.2970  0.1661  0.1516  11.00000  0.05    0.28
Q32   1   0.3963  0.3662  0.4707  11.00000  0.05    0.27
Q33   1   0.3095 -0.0637  0.1907  11.00000  0.05    0.27
Q34   1   0.2858  0.2116  0.3294  11.00000  0.05    0.27
Q35   1   0.3478  0.0480  0.1430  11.00000  0.05    0.26
Q36   1   0.3600 -0.1864  0.2419  11.00000  0.05    0.26
Q37   1   0.3185  0.1059  0.4392  11.00000  0.05    0.26
Q38   1   0.4768  0.0813  0.3199  11.00000  0.05    0.25
Q39   1   0.2896  0.0214  0.2027  11.00000  0.05    0.25
Q40   1   0.4739  0.0300  0.3411  11.00000  0.05    0.25
;
_shelx_res_checksum              53941
_shelx_SHELXL_version_number     2016/6
_olex2_submission_special_instructions 'No special instructions were received'
_exptl_crystal_recrystallization_method 
'Re-crystallisation from solvent: CH3CN/Ether'
